# Supplementary material for: Overall Survival Associated with Real-World Treatment Sequences in Patients with CLL/SLL in the United States
Source: Cancers (Basel). 2025 Aug 7;17(15):2592. doi: 10.3390/cancers17152592 (PMC12346484; doi:10.3390/cancers17152592)
Supplement: Supplementary file 1 [file cancers-17-02592-s001.zip]

Archive with 1 entries (1 files):
- cancers-3750484-supplementary.pdf
